# Supplementary material for: Navitor™ in Evolut™: a case report illustrating a novel approach to redo-transcatheter aortic valve implantation
Source: Eur Heart J Case Rep. 2024 Oct 24;8(11):ytae577. doi: 10.1093/ehjcr/ytae577 (PMC11544423; doi:10.1093/ehjcr/ytae577)
Supplement: ytae577_Supplementary_Data [file ytae577_supplementary_data.zip]

Archive with 7 entries (7 files):
- 18F Gore Sheath.mp4
- LCA after PCI.mp4
- LCA angio.mp4
- Navitor implantation.mp4
- Postdilatation with 24 mm balloon.mp4
- recannulation of LCA.mp4
- Root after.mp4
